# Supplementary material for: MAP4K4 Inhibition Promotes Survival of Human Stem Cell-Derived Cardiomyocytes and Reduces Infarct Size In Vivo
Source: Cell Stem Cell. 2019 Apr 4;24(4):579–591.e12. doi: 10.1016/j.stem.2019.01.013 (PMC6458995; doi:10.1016/j.stem.2019.01.013)
Supplement: Table S2. Mean Percentage Residual Activity Is Shown in the Presence of the Indicated Inhibitors at 1 μM (Dundee) or 0.09 μM (30× the IC50 against MAP4K4; Reaction Biology), Related to Figure 2 — Values <50% are highlighted (shaded). N.d., not determined. [file mmc2.xlsx]

## Sheet: Dundee
DUNDEE PANEL (140 kinases)
Kinase	PD-407824	GW5074	Kenpaullone	GNE-495	F1386-0303	DMX-5804
ABL	34	58	40	68	94	79
AMPK	15	42	64	81	114	87
ASK1	52	56	68	84	93	108
Aurora A	25	79	96	73	111	72
Aurora B	4	29	46	46	85	29
BRK	64	77	97	94	108	88
BRSK1	7	68	55	71	84	97
BRSK2	5	75	35	77	91	92
BTK	37	75	64	82	130	118
CAMK1	33	70	103	93	97	114
CAMKKb	16	19	72	105	98	77
CDK2-Cyclin A	86	111	93	55	84	104
CDK9-Cyclin T1	64	104	22	78	88	113
CHK1	12	33	68	93	98	86
CHK2	4	46	25	102	100	69
CK1γ2	74	68	81	107	106	103
CK1δ	43	88	104	65	107	94
CK2	59	72	90	93	77	104
CLK2	49	53	109	87	94	73
CSK	56	52	68	94	97	103
DAPK1	15	29	82	126	104	133
DDR2	35	62	88	109	88	80
DYRK1A	n.d.	n.d.	n.d.	55	108	110
DYRK2	46	13	91	55	93	115
DYRK3	4	14	72	83	101	128
EF2K	76	57	97	120	99	104
EIF2AK3	84	85	94	100	99	110
EPH-A2	85	63	103	112	97	94
EPH-A4	81	91	96	72	92	105
EPH-B1	91	94	94	99	86	108
EPH-B2	94	94	99	102	78	102
EPH-B3	81	94	105	87	104	96
EPH-B4	78	94	85	106	102	100
ERK1	64	87	78	143	124	107
ERK2	77	106	124	104	99	76
ERK5	n.d.	n.d.	n.d.	96	93	115
ERK8	12	35	46	95	109	110
FGF-R1	92	89	108	119	99	69
GCK	20	60	95	18	39	36
GSK3b	12	42	6	69	127	102
HER4	51	68	85	98	82	106
HIPK1	64	84	102	97	54	109
HIPK2	110	134	103	96	87	102
HIPK3	20	25	87	81	93	103
IGF-1R	47	88	74	85	108	112
IKKb	72	73	103	88	102	107
IKKe	59	82	98	79	139	106
IR	33	26	43	107	118	115
IRAK1	17	57	39	113	107	100
IRAK4	35	78	65	75	103	97
IRR	70	61	89	83	95	96
JAK2	80	82	105	76	94	70
JNK1	55	70	100	63	99	122
JNK2	69	80	94	100	94	103
JNK3	52	65	87	73	92	127
LCK	41	58	48	104	112	109
LKB1	21	68	89	87	96	105
MAP4K3	16	31	14	7	84	41
MAP4K5	n.d.	n.d.	n.d.	45	82	44
MAPKAP-K2	89	81	89	101	101	105
MAPKAP-K3	61	71	83	99	104	104
MARK1	n.d.	n.d.	n.d.	57	87	81
MARK2	4	49	35	42	98	98
MARK3	28	72	62	46	111	88
MARK4	7	50	39	51	96	99
MEKK1	2	5	5	87	97	111
MELK	7	48	38	82	90	83
MINK1	n.d.	n.d.	n.d.	2	11	2
MKK1	38	80	97	56	101	113
MKK2	42	79	91	75	102	98
MKK6	109	81	102	97	105	112
MLK1	87	85	99	25	43	9
MLK3	6	17	21	38	30	12
MNK1	81	82	91	53	102	90
MNK2	87	95	125	64	109	111
MPSK1	38	38	74	100	117	103
MSK1	32	74	90	69	102	121
MST2	62	93	63	76	63	46
MST3	18	29	67	72	120	95
MST4	12	89	74	117	109	102
NEK2a	6	8	89	85	108	106
NEK6	45	82	99	111	128	101
NUAK1	11	63	79	49	48	14
OSR1	61	24	52	109	102	128
p38a MAPK	88	49	94	95	78	96
p38b MAPK	84	77	95	100	96	93
p38g MAPK	82	114	100	93	109	117
p38d MAPK	83	82	91	110	114	107
PAK2	27	29	96	94	79	93
PAK4	78	94	104	28	105	100
PAK5	41	77	12	55	105	105
PAK6	69	95	32	64	105	118
PDGFRA	9	24	48	97	93	88
PDK1	21	22	64	90	103	89
PHK	6	26	20	96	106	102
PIM1	19	76	90	103	122	98
PIM2	4	10	67	95	84	105
PIM3	8	6	103	87	74	88
PINK	n.d.	n.d.	n.d.	104	104	108
PKA	63	83	105	95	103	109
PKBa	77	93	95	105	117	116
PKBb	62	69	106	99	95	116
PKCa	82	85	94	50	70	116
PKCγ	112	100	105	74	105	94
PKCz	65	88	105	82	108	121
PKD1	43	66	100	68	103	102
PLK1	10	81	99	84	100	118
PRAK	78	93	95	91	113	92
PRK2	24	68	57	85	111	90
RIPK2	15	51	60	11	105	89
ROCK 2	67	56	62	82	132	104
RSK1	9	32	84	65	89	86
RSK2	17	49	92	62	114	93
S6K1	27	87	97	43	105	121
SGK1	50	91	101	55	101	104
SIK2	7	24	13	102	99	90
SIK3	6	65	12	87	110	90
SmMLCK	9	40	97	68	76	89
Src	n.d.	n.d.	n.d.	122	118	92
SRPK1	9	8	36	105	112	91
STK33	29	71	92	94	99	97
SYK	14	72	87	94	112	96
TAK1	27	92	113	31	102	61
TAO1	55	96	93	75	98	120
TBK1	32	83	90	104	97	48
TESK1	8	32	19	72	101	90
TGFBR1	n.d.	n.d.	n.d.	94	141	95
TIE2	67	98	98	86	114	101
TLK1	12	86	95	77	103	111
TRKA	29	51	70	68	89	74
TSSK1	6	73	46	77	109	103
TTBK1	81	62	88	97	102	113
TTBK2	91	83	95	116	99	108
TTK	30	88	97	87	97	105
ULK1	120	97	107	110	84	82
ULK2	n.d.	n.d.	n.d.	100	86	89
VEGFR	21	29	30	92	73	27
WNK1	91	94	92	102	109	106
YES1	77	93	100	53	85	96
ZAP70	14	98	59	109	114	94

## Sheet: Reaction Biology
REACTION BIOLOGY PANEL (376 kinases)
	DMX-58040
Kinase	Data 1	Data 2
ABL1	111	106
ABL2/ARG	96	93
ACK1	100	99
AKT1	97	96
AKT2	101	100
AKT3	101	95
ALK	96	93
ALK1/ACVRL1	59	58
ALK2/ACVR1	113	111
ALK3/BMPR1A	112	110
ALK4/ACVR1B	98	91
ALK5/TGFBR1	104	97
ALK6/BMPR1B	94	84
ARAF	101	100
ARK5/NUAK1	59	58
ASK1/MAP3K5	102	98
Aurora A	71	70
Aurora B	92	88
Aurora C	97	96
AXL	91	90
BLK	104	103
BMPR2	92	87
BMX/ETK	102	101
BRAF	102	101
BRK	106	105
BRSK1	95	94
BRSK2	89	87
BTK	101	101
c-Kit	89	88
c-MER	95	93
c-MET	128	126
c-Src	103	102
CAMK1a	130	126
CAMK1b	110	110
CAMK1d	108	107
CAMK1g	96	94
CAMK2a	108	105
CAMK2b	97	96
CAMK2d	98	96
CAMK2g	97	96
CAMK4	105	104
CAMKK1	89	87
CAMKK2	90	88
CDC7/DBF4	80	79
CDK1/cyclin A	103	103
CDK1/cyclin B	83	83
CDK1/cyclin E	96	96
CDK12/cyclin K	95	85
CDK13/cyclin K	91	90
CDK14/cyclin Y (PFTK1)	92	91
CDK16/cyclin Y (PCTAIRE)	105	103
CDK17/cyclin Y (PCTK2)	114	114
CDK18/cyclin Y (PCTK3)	95	92
CDK19/cyclin C	102	101
CDK2/cyclin A	99	98
CDK2/Cyclin A1	115	112
CDK2/cyclin E	98	97
CDK2/cyclin E2	97	97
CDK2/cyclin O	95	91
CDK3/cyclin E	101	100
CDK3/cyclin E2	104	102
CDK4/cyclin D1	97	97
CDK4/cyclin D3	104	102
CDK5/p25	106	103
CDK5/p35	101	100
CDK6/cyclin D1	102	101
CDK6/cyclin D3	101	100
CDK7/cyclin H	98	94
CDK8/cyclin C	111	108
CDK9/cyclin K	95	93
CDK9/cyclin T1	97	95
CDK9/cyclin T2	112	110
CHK1	101	95
CHK2	97	95
CK1a1	100	97
CK1a1L	94	94
CK1d	108	101
CK1epsilon	120	117
CK1g1	109	106
CK1g2	112	110
CK1g3	97	94
CK2a	93	91
CK2a2	88	86
CLK1	93	89
CLK2	90	90
CLK3	107	105
CLK4	104	102
COT1/MAP3K8	101	100
CSK	96	95
CTK/MATK	104	103
DAPK1	95	92
DAPK2	94	94
DCAMKL1	106	104
DCAMKL2	112	107
DDR1	85	84
DDR2	89	86
DLK/MAP3K12	111	110
DMPK	99	97
DMPK2	101	96
DRAK1/STK17A	101	99
DYRK1/DYRK1A	100	100
DYRK1B	110	109
DYRK2	101	100
DYRK3	99	95
DYRK4	104	103
EGFR	102	100
EPHA1	97	94
EPHA2	113	113
EPHA3	87	87
EPHA4	96	92
EPHA5	94	93
EPHA6	96	92
EPHA7	101	99
EPHA8	104	104
EPHB1	95	94
EPHB2	95	94
EPHB3	106	105
EPHB4	100	100
ERBB2/HER2	101	101
ERBB4/HER4	112	106
ERK1	104	99
ERK2/MAPK1	100	100
ERK5/MAPK7	118	115
ERK7/MAPK15	100	99
ERN1/IRE1	104	99
ERN2/IRE2	119	118
FAK/PTK2	101	101
FER	112	112
FES/FPS	97	97
FGFR1	102	101
FGFR2	97	95
FGFR3	92	85
FGFR4	98	97
FGR	96	95
FLT1/VEGFR1	101	100
FLT3	94	91
FLT4/VEGFR3	108	107
FMS	103	102
FRK/PTK5	98	95
FYN	100	97
GCK/MAP4K2	82	75
GLK/MAP4K3	96	91
GRK1	94	91
GRK2	103	100
GRK3	107	105
GRK4	92	90
GRK5	92	91
GRK6	103	101
GRK7	92	90
GSK3a	104	101
GSK3b	103	101
Haspin	94	92
HCK	116	110
HGK/MAP4K4	3	3
HIPK1	119	118
HIPK2	99	97
HIPK3	105	95
HIPK4	115	114
HPK1/MAP4K1	88	88
IGF1R	106	105
IKKa/CHUK	117	114
IKKb/IKBKB	107	103
IKKe/IKBKE	97	97
IR	101	99
IRAK1	119	113
IRAK4	105	101
IRR/INSRR	99	98
ITK	86	84
JAK1	102	99
JAK2	100	98
JAK3	111	111
JNK1	101	95
JNK2	94	93
JNK3	100	99
KDR/VEGFR2	96	93
KHS/MAP4K5	72	70
KSR1	102	101
KSR2	100	97
LATS1	103	102
LATS2	106	104
LCK	101	100
LCK2/ICK	99	97
LIMK1	101	100
LIMK2	110	109
LKB1	112	107
LOK/STK10	120	117
LRRK2	79	77
LYN	104	103
LYN B	103	102
MAK	112	112
MAPKAPK2	100	99
MAPKAPK3	101	101
MAPKAPK5/PRAK	97	96
MARK1	85	84
MARK2/PAR-1Ba	96	96
MARK3	97	94
MARK4	104	97
MASTL	109	105
MEK1	98	97
MEK2	108	105
MEK3	111	110
MEK5	100	99
MEKK1	88	87
MEKK2	93	92
MEKK3	97	97
MEKK6	98	97
MELK	87	83
MINK/MINK1	11	11
MKK4	100	99
MKK6	115	109
MKK7	112	104
MLCK/MYLK	97	97
MLCK2/MYLK2	103	102
MLK1/MAP3K9	51	51
MLK2/MAP3K10	95	90
MLK3/MAP3K11	40	40
MLK4	105	104
MNK1	92	92
MNK2	103	101
MRCKa/CDC42BPA	113	112
MRCKb/CDC42BPB	105	105
MSK1/RPS6KA5	95	93
MSK2/RPS6KA4	88	87
MSSK1/STK23	106	106
MST1/STK4	78	77
MST2/STK3	92	92
MST3/STK24	92	91
MST4	99	96
MUSK	90	90
MYLK3	100	96
MYLK4	104	101
MYO3A	97	94
MYO3b	88	86
NEK1	89	87
NEK11	103	103
NEK2	112	109
NEK3	72	71
NEK4	82	80
NEK5	99	98
NEK6	101	101
NEK7	98	97
NEK8	104	103
NEK9	90	88
NIM1	105	101
NLK	82	80
OSR1/OXSR1	92	86
P38a/MAPK14	105	103
P38b/MAPK11	47	44
P38d/MAPK13	89	78
P38g	108	106
p70S6K/RPS6KB1	102	101
p70S6Kb/RPS6KB2	111	110
PAK1	102	101
PAK2	101	101
PAK3	109	95
PAK4	104	104
PAK5	104	103
PAK6	103	97
PASK	98	97
PBK/TOPK	109	106
PDGFRa	106	102
PDGFRb	110	108
PDK1/PDPK1	104	102
PEAK1	100	99
PHKg1	91	90
PHKg2	95	94
PIM1	103	103
PIM2	101	100
PIM3	101	100
PKA	87	87
PKAcb	90	90
PKAcg	82	75
PKCa	93	93
PKCb1	98	97
PKCb2	91	88
PKCd	101	98
PKCepsilon	101	101
PKCeta	95	94
PKCg	107	107
PKCiota	95	88
PKCmu/PRKD1	103	102
PKCnu/PRKD3	102	93
PKCtheta	113	113
PKCzeta	100	98
PKD2/PRKD2	104	103
PKG1a	93	92
PKG1b	89	88
PKG2/PRKG2	123	122
PKMYT1	100	99
PKN1/PRK1	97	95
PKN2/PRK2	93	91
PKN3/PRK3	98	98
PLK1	98	97
PLK2	98	98
PLK3	92	83
PLK4/SAK	93	93
PRKX	100	98
PYK2	97	96
RAF1	65	63
RET	104	103
RIPK2	99	96
RIPK3	64	62
RIPK4	80	80
RIPK5	99	98
ROCK1	102	99
ROCK2	90	89
RON/MST1R	99	93
ROS/ROS1	85	84
RSK1	93	87
RSK2	93	93
RSK3	88	82
RSK4	104	96
SBK1	89	89
SGK1	99	97
SGK2	103	103
SGK3/SGKL	104	103
SIK1	94	92
SIK2	91	88
SIK3	102	99
SLK/STK2	109	103
SNARK/NUAK2	91	91
SNRK	96	93
SRMS	93	92
SRPK1	105	88
SRPK2	97	94
SSTK/TSSK6	95	95
STK16	119	118
STK21/CIT	109	105
STK22D/TSSK1	96	93
STK25/YSK1	88	83
STK32B/YANK2	110	107
STK32C/YANK3	115	112
STK33	92	90
STK38/NDR1	94	92
STK38L/NDR2	103	101
STK39/STLK3	98	94
SYK	95	91
TAK1	101	100
TAOK1	96	95
TAOK2/TAO1	91	90
TAOK3/JIK	82	82
TBK1	94	93
TEC	95	95
TESK1	124	120
TESK2	95	94
TGFBR2	100	98
TIE2/TEK	104	103
TLK1	99	97
TLK2	99	99
TNIK	2	1
TNK1	90	89
TRKA	107	103
TRKB	96	94
TRKC	88	86
TSSK2	126	126
TSSK3/STK22C	103	101
TTBK1	102	100
TTBK2	57	57
TXK	106	102
TYK1/LTK	109	109
TYK2	92	89
TYRO3/SKY	94	92
ULK1	99	92
ULK2	102	102
ULK3	85	85
VRK1	103	99
VRK2	98	97
WEE1	86	81
WNK1	126	113
WNK2	102	99
WNK3	102	95
YES/YES1	107	106
YSK4/MAP3K19	103	99
ZAK/MLTK	100	95
ZAP70	96	95
ZIPK/DAPK3	100	99
